# Supplementary material for: Nucleolin Targeting by N6L Inhibits Wnt/β-Catenin Pathway Activation in Pancreatic Ductal Adenocarcinoma
Source: Cancers (Basel). 2021 Jun 15;13(12):2986. doi: 10.3390/cancers13122986 (PMC8232280; doi:10.3390/cancers13122986)
Supplement: Supplementary file 1 [file cancers-13-02986-s001.zip]

Archive with 2 entries (2 files):
- cancers-1183366-supplementary/cancers-1183366-original western blotting figures.pdf
- cancers-1183366-supplementary/cancers-1183366-supplementary.pdf
